# Supplementary material for: Terpenoids from the Roots of Stellera chamaejasme (L.) and Their Bioactivities
Source: Molecules. 2023 Nov 23;28(23):7726. doi: 10.3390/molecules28237726 (PMC10707970; doi:10.3390/molecules28237726)
Supplement: Supplementary file 1 [file molecules-28-07726-s001.zip]

Archive with 1 entries (1 files):
- molecules-2682092-supplementary.pdf
